# Supplementary material for: Delays in HIV diagnosis and associated factors among patients presenting with advanced disease at a tertiary care hospital in Beijing, China
Source: PLoS One. 2017 Aug 9;12(8):e0182335. doi: 10.1371/journal.pone.0182335 (PMC5549987; doi:10.1371/journal.pone.0182335)
Supplement: S1 File — The participant-level data that underlies the results of this study. (XLSX) [file pone.0182335.s001.xlsx]

## Sheet: data
Year	Gender	Age	Region	Occupation	Department at diagnosis	Days of hospitalization	CD4	HIV RNA	Presence of AIDS-defining illness	Fever_HPI	Unexplained weight loss	Recurrent or chronic diarrhea	Oral candidiasis	Recurrent pneumonia	Varicella zoster	Vision impairment	Fever-PE	Oral thrush	Generalized lymphadenopathy	Hepatosplenomegaly	Anemia	Leukopenia	Lymphopenia	Thrombocytopenia	Anti-HCV	HBsAg	Diagnostic delays (days)	Days_1st PHV to 1st PUMCH visit	Days_1st PUMCH visit-DHV
1	2	31	1	1	2	13	284	5.39237	0	0	1	0	0	0	0	0	0	0	0	0	0	0	0	0	0	0	91	88	3
2	2	43	2	1	2	8	4		1	0	0	0	0	0	0	1	1	0	0	0	1	0	1	0	9	0	92	92	0
2	1	45	1	1	1	17	2		1	1	1	0	0	0	0	0	1	0	0	0	0	0	1	0	0	0	30	30	0
3	2	32	2	1	2	26	2		0	1	1	0	0	0	1	0	1	0	0	0	1	0	1	0	0	1	424	412	12
2	1	54	1	1	2	144	42		1	0	0	0	1	0	0	1	0	0	0	0	0	0	1	0	0	0	57	57	0
2	1	39	2	1	2	35	4	4.32178	1	1	1	1	0	0	0	0	1	0	0	0	1	0	1	0	0	0	160	160	0
2	1	3	2	1	2	13			0	1	0	1	0	0	0	0	1	0	0	0	0	0	1	0	0	0	222	210	12
2	1	20	2	1	2	47	207		0	1	0	1	0	0	0	0	1	0	1	0	0	0	0	0	1	0	36	32	4
2	2	9	2	1	2	34	24		0	1	1	0	0	0	0	0	1	1	0	0	1	0	0	0	9	0	151	146	5
2	1	8	2	1	2	45	7	5.28066	1	1	0	0	0	1	0	0	1	1	0	0	0	0	0	0	9	0	150	150	0
2	1	43	2	1	1	9	4		1	1	1	0	0	0	0	0	1	0	0	0	1	1	1	0	0	0	133	133	0
2	1	58	2	1	2	9	101		0	1	1	0	0	0	1	0	0	0	0	0	0	0	1	0	1	0	115	115	0
2	1	52	2	1	2	43	4	5.43663	1	1	1	0	0	0	0	0	1	0	0	0	0	0	0	0	0	0	26	26	0
3	1	43	1	1	2	44	70	6.27767	1	1	1	0	0	0	0	0	1	0	1	0	0	0	1	0	0	0	11	11	0
1	2	39	2	1	2	36	3	4.31838	1	1	1	0	0	0	0	0	1	1	1	0	0	1	1	0	1	0	58	58	0
3	1	34	2	1	1	20	23	5.37105	1	1	0	0	0	1	0	0	1	0	0	0	1	0	0	0	0	0	420	420	0
1	1	35	2	1	2	9	132		1	1	0	0	0	1	0	0	1	0	0	0	0	0	0	0	9	0	90	84	6
2	1	42	1	1	2	14	432		1	0	0	0	0	0	0	0	0	0	0	1	0	0	0	0	0	0	54	38	16
1	1	33	1	1	2	7	3	4.47825	1	1	1	1	0	0	0	0	1	0	1	1	0	0	1	0	0	0	47	27	20
2	1	55	1	1	1	63	85		1	1	1	0	1	0	0	0	0	1	1	0	1	1	1	1	0	0	91	91	0
3	1	43	2	1	1	19	5	5.08313	1	1	0	0	1	0	0	0	0	1	0	0	1	0	0	0	0	0	26	26	0
3	1	40	1	1	2	50	21		0	0	1	1	0	1	1	0	1	0	0	0	1	0	1	0	0	0	102	102	0
2	2	32	2	1	2	18	18	5.69897	1	1	1	0	0	0	0	0	1	1	0	1	0	0	0	0	1	9	136	136	0
1	1	44	2	1	2	7	26	5.7	0	0	1	0	0	0	0	0	0	1	0	0	0	0	0	0	0	0	161	158	3
2	1	24	2	1	2	21	4		0	1	0	0	1	1	0	0	1	1	0	0	0	0	1	1	0	0	83	79	4
2	1	44	1	1	2	10	6	4.40209	0	0	0	0	0	0	0	0	0	0	0	0	0	0	1	0	0	0	72	34	38
2	2	32	2	1	1	51	135		1	1	0	0	0	0	0	0	0	0	0	0	1	0	0	1	1	0	18	18	0
2	2	32	1	1	2	27	29	5.66099	0	1	0	0	0	0	0	0	1	1	0	0	1	0	0	0	1	0	19	19	0
1	1	30	2	1	2	26	148	4.44526	1	1	1	0	0	1	0	0	1	1	0	0	0	1	0	0	1	0	139	139	0
1	2	27	2	1	2	29	17	5.30909	0	1	0	0	1	0	0	0	1	1	1	1	0	1	1	0	1	0	49	49	0
2	2	42	2	1	2	10	33		0	0	0	0	0	0	0	1	0	0	0	0	0	0	1	0	0	0	75	75	0
1	1	40	2	1	2	14	3	4.59807	1	1	1	0	1	0	1	0	1	1	0	0	1	0	0	0	9	9	390	390	0
2	1	47	2	1	1	9	55		1	1	1	0	0	0	0	0	1	0	0	0	0	0	1	0	0	1	56	56	0
1	1	27	1	1	2	4	22	4.85461	0	1	1	1	1	0	0	0	1	0	0	0	1	1	0	1	0	0	365	224	141
2	2	46	1	1	2	111	89	5.69897	0	1	1	0	0	0	1	0	0	0	0	0	0	0	1	0	0	0	68	68	0
2	2	50	2	1	2	5	12		1	1	1	0	0	0	0	0	0	1	0	0	0	0	0	0	9	0	142	142	0
3	1	49	1	1	1	40	159	4.4811	0	1	1	0	0	0	0	0	1	0	0	0	0	0	1	0	0	0	9	9	0
3	1	43	1	1	1	24	14	5.32479	1	1	1	0	0	0	0	0	1	0	0	0	0	1	1	0	0	0	55	55	0
3	1	32	1	2	2	11	0	3.11093	1	1	1	0	0	0	0	0	0	0	0	0	0	1	0	0	0	0	29	29	0
3	2	56	1	2	1	20	12	4.87118	1	1	1	0	0	0	1	0	1	0	0	0	1	0	1	0	0	0	3	3	0
2	1	48	1	2	2	29	45		1	1	1	0	0	0	0	0	0	0	0	0	1	0	0	0	0	0	92	83	9
3	1	41	1	2	1	41	7	4.34372	1	1	0	0	0	0	1	0	0	0	0	0	1	1	0	0	0	0	17	17	0
3	1	46	1	2	2	67	368	5.31931	0	1	1	1	1	0	0	0	1	0	0	0	0	1	0	0	0	0	53	40	13
3	1	41	2	2	2	15	674	4.60673	0	1	0	0	0	0	0	0	0	0	0	0	1	1	1	0	0	0	104	104	0
3	1	34	1	2	2	51	49	6.01351	0	1	1	0	0	0	0	0	1	1	1	0	0	1	0	0	0	0	40	31	9
3	1	32	2	2	2	33	8	4.33009	0	0	0	1	0	0	0	1	0	0	0	0	1	0	1	0	0	0	42	41	1
3	1	47	1	2	2	36	40	5.5	0	1	1	0	1	0	0	0	1	1	0	0	0	1	1	0	0	0	91	91	0
3	2	23	1	2	1	42	0	4.5342	1	1	0	0	0	0	0	0	1	0	0	0	0	0	0	0	0	0	145	145	0
3	1	41	2	2	1	34	1	4.94979	1	1	1	0	0	1	0	0	1	0	0	0	0	0	1	0	0	0	628	628	0
3	1	50	2	2	2	43	6	5.3566	1	1	1	1	0	0	0	0	1	0	0	0	0	0	0	0	0	0	181	181	0
2	1	38	2	2	2	34	5	4.99922	0	1	1	0	0	0	0	0	0	0	0	0	0	0	0	0	1	0	732	732	0
2	1	37	1	2	2	20	238	4.25232	1	1	1	0	0	0	0	0	1	0	1	0	1	0	1	0	0	0	11	11	0
3	1	27	2	2	1	52	6	4.65059	1	1	1	1	0	0	0	1	1	0	0	0	0	0	0	0	0	0	10	10	0
2	2	46	2	2	2	53	14	5.10165	1	1	1	0	1	0	0	0	1	1	0	0	0	0	0	0	1	0	220	213	7
3	1	47	2	2	2	23	2	5.17744	1	1	1	0	0	0	0	0	1	1	0	0	1	0	1	0	0	0	8	8	0
1	1	29	2	2	2	26	31	5.69897	1	1	1	1	0	0	0	1	1	0	0	1	0	1	1	0	1	1	91	61	30
2	1	40	2	2	1	70	19		1	1	1	0	0	0	0	0	1	0	0	0	1	1	1	0	9	9	14	14	0
3	1	49	2	2	2	12	60	6.72187	0	1	1	0	1	0	0	0	1	1	0	1	0	0	0	1	0	0	37	37	0
3	1	45	2	2	2	27	278	3.861	0	1	0	0	0	0	0	0	1	0	1	0	0	0	1	1	0	0	20	20	0
3	1	62	1	2	2	15	456	4.94378	0	1	1	1	0	0	0	0	0	0	1	0	1	0	1	0	0	0	114	86	28
3	1	28	2	2	2	17	14	5.26156	0	1	1	0	1	0	0	0	1	1	1	0	0	0	0	0	0	0	31	31	0
2	2	43	2	2	2	49	70		0	0	1	0	0	0	0	0	0	0	0	0	1	1	1	0	0	0	35	31	4
1	2	29	2	2	2	17	36	5.59	1	1	1	1	0	0	0	0	1	0	0	0	1	1	1	0	0	0	129	129	0
3	1	40	2	2	2	31	11	4.37201	1	1	1	1	0	0	0	0	1	1	0	0	0	1	1	0	0	0	143	143	0
2	2	25	1	1	1	24	169	5.14355	0	1	0	0	0	0	0	0	0	1	0	0	0	0	1	0	0	0	8	8	0
3	1	27	2	1	2	34	126	4.97858	1	1	1	0	1	0	0	0	1	1	1	1	0	0	0	0	0	0	96	96	0
3	1	41	1	1	2	15	81	4.63045	1	1	0	0	0	0	0	0	1	0	0	0	0	1	0	0	0	0	57	57	0
3	2	57	2	1	1	10	148		0	0	0	0	0	0	0	0	0	0	0	0	0	0	1	0	0	0	0	0	0
3	1	44	2	1	1	55	6		1	1	1	0	0	1	0	0	1	1	0	0	0	0	1	0	0	0	18	18	0
3	1	43	2	1	2	11	196	5.48036	0	1	1	1	0	1	0	0	1	0	1	0	1	1	1	0	0	0	15	5	10
3	1	39	1	1	1	30	48	6.47655	1	1	1	0	0	0	0	0	1	1	1	0	1	0	1	1	0	0	6	6	0
3	1	30	2	1	2	24	417	4.55559	0	1	1	0	0	0	0	0	1	0	1	0	0	0	1	0	0	0	15	15	0

## Sheet: variables
Year	1=1997-2002, 2=2003-2008,3=2009-2012
Gender	1=male, 2=famale
Region	1=local, 2=other regions across China
Occupation	1=professional, managerial, or administrative work, 2=others
Department at diagnosis	1=emergency, 2=other departments
Presence of AIDS-defining illness	0=no, 1=yes
Fever_HPI	0=no, 1=yes
Unexplained weight loss	0=no, 1=yes
Recurrent or chronic diarrhea	0=no, 1=yes
Oral candidiasis	0=no, 1=yes
Recurrent pneumonia	0=no, 1=yes
Varicella zoster	0=no, 1=yes
Vision impairment	0=no, 1=yes
Fever-PE	0=no, 1=yes
Oral thrush	0=no, 1=yes
Generalized lymphadenopathy	0=no, 1=yes
Hepatosplenomegaly	0=no, 1=yes
Anemia	0=no, 1=yes
Leukopenia	0=no, 1=yes
Lymphopenia	0=no, 1=yes
Thrombocytopenia	0=no, 1=yes
Anti-HCV	0=negative, 1=positive, 9=not performed
HBsAg	0=negative, 1=positive, 9=not performed
